# Supplementary material for: Analysis of the Capacity of Google Trends to Measure Interest in Conservation Topics and the Role of Online News
Source: PLoS One. 2016 Mar 30;11(3):e0152802. doi: 10.1371/journal.pone.0152802 (PMC4814066; doi:10.1371/journal.pone.0152802)
Supplement: S1 File — (CSV) [file pone.0152802.s001.csv]

kw	month	gg.trend	news	wos	month	season	computer	software	astrophysics	year	love	life
climate_change	1	NA	NA	30	Jan	winter	NA	NA	NA	2003
climate_change	2	NA	NA	47	Feb	winter	NA	NA	NA	2003
climate_change	3	NA	NA	40	Mar	spring	NA	NA	NA	2003
climate_change	4	NA	NA	45	Apr	spring	NA	NA	NA	2003
climate_change	5	NA	NA	52	May	spring	NA	NA	NA	2003
climate_change	6	NA	NA	56	Jun	summer	NA	NA	NA	2003
climate_change	7	NA	NA	50	Jul	summer	NA	NA	NA	2003
climate_change	8	NA	NA	53	Aug	summer	NA	NA	NA	2003
climate_change	9	NA	NA	56	Sep	autumn	NA	NA	NA	2003
climate_change	10	NA	NA	40	Oct	autumn	NA	NA	NA	2003
climate_change	11	NA	NA	41	Nov	autumn	NA	NA	NA	2003
climate_change	12	NA	NA	45	Dec	winter	NA	NA	NA	2003
climate_change	13	21	1201	51	Jan	winter	100	100	88	2004	64	86
climate_change	14	36	1231	42	Feb	winter	95	92	100	2004	73	82
climate_change	15	31	1620	55	Mar	spring	89	89	85	2004	64	82
climate_change	16	24	1448	58	Apr	spring	86	87	73	2004	63	78
climate_change	17	27	1897	67	May	spring	81	82	87	2004	60	79
climate_change	18	21	2247	71	Jun	summer	82	83	81	2004	59	74
climate_change	19	19	1682	61	Jul	summer	85	84	66	2004	62	71
climate_change	20	19	1563	55	Aug	summer	85	84	67	2004	59	71
climate_change	21	22	2097	57	Sep	autumn	89	84	72	2004	57	76
climate_change	22	26	2516	59	Oct	autumn	85	84	70	2004	59	81
climate_change	23	29	2452	61	Nov	autumn	85	79	71	2004	61	100
climate_change	24	24	2305	78	Dec	winter	84	80	62	2004	64	90
climate_change	25	29	2356	76	Jan	winter	83	83	69	2005	61	89
climate_change	26	31	3731	77	Feb	winter	78	79	71	2005	69	83
climate_change	27	27	2571	84	Mar	spring	75	76	67	2005	63	83
climate_change	28	28	2525	73	Apr	spring	69	72	65	2005	63	81
climate_change	29	27	2632	89	May	spring	68	71	62	2005	66	80
climate_change	30	22	4186	109	Jun	summer	67	70	64	2005	63	73
climate_change	31	21	4788	101	Jul	summer	67	68	57	2005	61	70
climate_change	32	19	2217	86	Aug	summer	68	70	50	2005	61	70
climate_change	33	24	3233	99	Sep	autumn	69	68	57	2005	59	73
climate_change	34	30	2970	99	Oct	autumn	68	67	57	2005	60	77
climate_change	35	33	4061	111	Nov	autumn	70	65	56	2005	62	76
climate_change	36	28	4408	93	Dec	winter	68	67	54	2005	65	72
climate_change	37	26	3902	69	Jan	winter	70	67	58	2006	66	78
climate_change	38	32	3642	72	Feb	winter	64	64	49	2006	72	76
climate_change	39	34	4465	79	Mar	spring	62	61	51	2006	62	77
climate_change	40	31	4442	68	Apr	spring	57	58	48	2006	62	73
climate_change	41	30	5382	84	May	spring	55	56	43	2006	62	73
climate_change	42	27	5286	104	Jun	summer	54	55	45	2006	60	70
climate_change	43	22	5286	96	Jul	summer	54	56	37	2006	63	69
climate_change	44	20	4309	81	Aug	summer	58	60	37	2006	63	66
climate_change	45	27	6767	94	Sep	autumn	59	57	41	2006	60	69
climate_change	46	39	8076	94	Oct	autumn	57	56	43	2006	63	72
climate_change	47	47	11127	106	Nov	autumn	54	55	42	2006	63	74
climate_change	48	31	7113	88	Dec	winter	56	56	38	2006	66	70
climate_change	49	46	11657	97	Jan	winter	54	55	41	2007	64	76
climate_change	50	67	14229	101	Feb	winter	54	54	40	2007	70	79
climate_change	51	60	13011	114	Mar	spring	51	52	35	2007	61	81
climate_change	52	58	14954	101	Apr	spring	47	49	42	2007	63	77
climate_change	53	51	16270	144	May	spring	46	50	37	2007	63	80
climate_change	54	44	16310	125	Jun	summer	47	49	36	2007	64	76
climate_change	55	39	12523	85	Jul	summer	48	50	36	2007	65	69
climate_change	56	37	8747	117	Aug	summer	49	51	35	2007	66	69
climate_change	57	41	15389	113	Sep	autumn	49	50	37	2007	64	72
climate_change	58	53	16765	110	Oct	autumn	48	48	36	2007	63	74
climate_change	59	59	17532	123	Nov	autumn	50	50	39	2007	65	74
climate_change	60	49	16570	141	Dec	winter	51	48	32	2007	76	69
climate_change	61	45	13595	108	Jan	winter	50	51	37	2008	68	70
climate_change	62	47	13262	154	Feb	winter	48	49	36	2008	73	71
climate_change	63	49	14025	176	Mar	spring	46	46	28	2008	69	69
climate_change	64	53	16962	124	Apr	spring	45	45	33	2008	72	70
climate_change	65	48	15181	118	May	spring	43	43	33	2008	74	68
climate_change	66	42	17096	175	Jun	summer	43	43	29	2008	71	66
climate_change	67	38	18221	135	Jul	summer	45	45	26	2008	70	68
climate_change	68	36	9184	143	Aug	summer	46	46	26	2008	67	68
climate_change	69	44	14405	140	Sep	autumn	46	45	32	2008	65	73
climate_change	70	48	16101	162	Oct	autumn	45	44	33	2008	67	76
climate_change	71	47	14832	151	Nov	autumn	46	43	28	2008	67	75
climate_change	72	40	13839	158	Dec	winter	47	44	28	2008	70	70
climate_change	73	39	12855	152	Jan	winter	48	45	34	2009	69	74
climate_change	74	46	14416	179	Feb	winter	45	43	30	2009	75	77
climate_change	75	50	18428	181	Mar	spring	42	42	29	2009	72	77
climate_change	76	49	15665	159	Apr	spring	42	42	30	2009	75	74
climate_change	77	47	17302	190	May	spring	40	41	27	2009	76	73
climate_change	78	46	18950	191	Jun	summer	42	43	30	2009	74	74
climate_change	79	40	20610	162	Jul	summer	42	42	32	2009	74	71
climate_change	80	39	10513	196	Aug	summer	44	44	30	2009	78	70
climate_change	81	50	19248	159	Sep	autumn	45	44	33	2009	72	73
climate_change	82	64	25220	204	Oct	autumn	43	43	31	2009	74	78
climate_change	83	79	29643	169	Nov	autumn	45	43	31	2009	74	73
climate_change	84	100	38411	212	Dec	winter	45	43	30	2009	79	73
climate_change	85	54	18212	233	Jan	winter	45	43	30	2010	78	78
climate_change	86	57	18913	206	Feb	winter	44	43	29	2010	86	79
climate_change	87	54	20576	242	Mar	spring	42	41	29	2010	79	79
climate_change	88	49	16255	223	Apr	spring	40	40	31	2010	80	77
climate_change	89	43	17224	208	May	spring	38	37	30	2010	82	73
climate_change	90	33	16681	232	Jun	summer	39	37	26	2010	82	73
climate_change	91	29	15518	221	Jul	summer	39	37	25	2010	94	72
climate_change	92	31	11978	219	Aug	summer	41	39	30	2010	97	75
climate_change	93	33	14944	201	Sep	autumn	40	37	32	2010	89	74
climate_change	94	39	16122	312	Oct	autumn	40	37	28	2010	88	76
climate_change	95	41	15569	216	Nov	autumn	41	36	29	2010	89	75
climate_change	96	34	15290	295	Dec	winter	41	34	25	2010	89	75
climate_change	97	34	12867	273	Jan	winter	41	35	29	2011	87	78
climate_change	98	37	11574	281	Feb	winter	39	35	29	2011	89	75
climate_change	99	40	16345	311	Mar	spring	36	34	30	2011	80	75
climate_change	100	34	14055	270	Apr	spring	36	32	27	2011	84	76
climate_change	101	36	14398	289	May	spring	35	32	27	2011	86	74
climate_change	102	30	16625	256	Jun	summer	36	32	30	2011	86	75
climate_change	103	26	15273	268	Jul	summer	37	34	24	2011	88	73
climate_change	104	26	9304	239	Aug	summer	37	33	27	2011	88	73
climate_change	105	31	14004	316	Sep	autumn	38	33	28	2011	88	74
climate_change	106	35	15249	318	Oct	autumn	37	32	29	2011	92	72
climate_change	107	38	17011	288	Nov	autumn	38	32	31	2011	95	74
climate_change	108	29	15086	377	Dec	winter	37	31	25	2011	91	69
climate_change	109	29	10705	342	Jan	winter	36	32	31	2012	89	73
climate_change	110	33	12743	328	Feb	winter	36	32	27	2012	100	74
climate_change	111	35	14225	365	Mar	spring	34	31	28	2012	88	72
climate_change	112	32	14383	292	Apr	spring	33	29	28	2012	86	71
climate_change	113	31	13247	299	May	spring	33	30	33	2012	82	71
climate_change	114	23	14319	317	Jun	summer	35	30	30	2012	84	68
climate_change	115	22	12003	321	Jul	winter	36	29	26	2012	84	69
climate_change	116	23	8227	351	Aug	winter	37	30	29	2012	89	69
climate_change	117	29	11902	349	Sep	spring	37	31	32	2012	85	71
climate_change	118	32	12948	312	Oct	spring	33	29	31	2012	81	66
climate_change	119	38	15454	309	Nov	spring	34	27	29	2012	81	69
climate_change	120	27	12927	394	Dec	summer	34	28	27	2012	83	69
climate_change	121	27	13957	429	Jan	summer	34	28	29	2013	84	72
climate_change	122	31	13692	362	Feb	summer	34	28	28	2013	84	71
climate_change	123	30	14353	408	Mar	autumn	33	27	26	2013	81	71
climate_change	124	32	12955	403	Apr	autumn	32	26	27	2013	80	69
climate_change	125	32	13501	391	May	autumn	31	25	29	2013	82	68
climate_change	126	27	16026	402	Jun	winter	32	25	27	2013	84	65
climate_change	127	22	14569	400	Jul	winter	31	24	24	2013	82	65
climate_change	128	22	10085	390	Aug	winter	33	24	27	2013	82	66
climate_change	129	31	18550	412	Sep	spring	35	26	25	2013	78	64
climate_change	130	32	17371	445	Oct	spring	32	25	27	2013	78	65
climate_change	131	35	17699	446	Nov	spring	32	24	27	2013	78	72
climate_change	132	24	12489	458	Dec	summer	31	23	25	2013	81	70
orangutan	1	NA	NA	1	Jan	winter	NA	NA	NA	2003
orangutan	2	NA	NA	0	Feb	winter	NA	NA	NA	2003
orangutan	3	NA	NA	0	Mar	spring	NA	NA	NA	2003
orangutan	4	NA	NA	0	Apr	spring	NA	NA	NA	2003
orangutan	5	NA	NA	0	May	spring	NA	NA	NA	2003
orangutan	6	NA	NA	0	Jun	summer	NA	NA	NA	2003
orangutan	7	NA	NA	0	Jul	summer	NA	NA	NA	2003
orangutan	8	NA	NA	0	Aug	summer	NA	NA	NA	2003
orangutan	9	NA	NA	0	Sep	autumn	NA	NA	NA	2003
orangutan	10	NA	NA	0	Oct	autumn	NA	NA	NA	2003
orangutan	11	NA	NA	2	Nov	autumn	NA	NA	NA	2003
orangutan	12	NA	NA	0	Dec	winter	NA	NA	NA	2003
orangutan	13	69	44	0	Jan	winter	100	100	88	2004	64	86
orangutan	14	85	85	1	Feb	winter	95	92	100	2004	73	82
orangutan	15	84	69	0	Mar	spring	89	89	85	2004	64	82
orangutan	16	95	50	0	Apr	spring	86	87	73	2004	63	78
orangutan	17	89	57	0	May	spring	81	82	87	2004	60	79
orangutan	18	56	57	0	Jun	summer	82	83	81	2004	59	74
orangutan	19	43	59	0	Jul	summer	85	84	66	2004	62	71
orangutan	20	52	66	0	Aug	summer	85	84	67	2004	59	71
orangutan	21	50	61	0	Sep	autumn	89	84	72	2004	57	76
orangutan	22	76	84	2	Oct	autumn	85	84	70	2004	59	81
orangutan	23	69	77	0	Nov	autumn	85	79	71	2004	61	100
orangutan	24	58	59	0	Dec	winter	84	80	62	2004	64	90
orangutan	25	60	55	0	Jan	winter	83	83	69	2005	61	89
orangutan	26	73	40	2	Feb	winter	78	79	71	2005	69	83
orangutan	27	78	39	0	Mar	spring	75	76	67	2005	63	83
orangutan	28	82	55	0	Apr	spring	69	72	65	2005	63	81
orangutan	29	88	65	0	May	spring	68	71	62	2005	66	80
orangutan	30	62	70	0	Jun	summer	67	70	64	2005	63	73
orangutan	31	43	61	0	Jul	summer	67	68	57	2005	61	70
orangutan	32	45	51	0	Aug	summer	68	70	50	2005	61	70
orangutan	33	57	98	0	Sep	autumn	69	68	57	2005	59	73
orangutan	34	66	77	0	Oct	autumn	68	67	57	2005	60	77
orangutan	35	69	64	0	Nov	autumn	70	65	56	2005	62	76
orangutan	36	58	78	0	Dec	winter	68	67	54	2005	65	72
orangutan	37	56	92	0	Jan	winter	70	67	58	2006	66	78
orangutan	38	60	89	0	Feb	winter	64	64	49	2006	72	76
orangutan	39	67	149	0	Mar	spring	62	61	51	2006	62	77
orangutan	40	67	144	0	Apr	spring	57	58	48	2006	62	73
orangutan	41	69	82	1	May	spring	55	56	43	2006	62	73
orangutan	42	52	92	0	Jun	summer	54	55	45	2006	60	70
orangutan	43	39	62	0	Jul	summer	54	56	37	2006	63	69
orangutan	44	42	101	1	Aug	summer	58	60	37	2006	63	66
orangutan	45	56	78	0	Sep	autumn	59	57	41	2006	60	69
orangutan	46	57	85	0	Oct	autumn	57	56	43	2006	63	72
orangutan	47	63	138	0	Nov	autumn	54	55	42	2006	63	74
orangutan	48	44	88	0	Dec	winter	56	56	38	2006	66	70
orangutan	49	47	79	0	Jan	winter	54	55	41	2007	64	76
orangutan	50	57	84	0	Feb	winter	54	54	40	2007	70	79
orangutan	51	72	100	0	Mar	spring	51	52	35	2007	61	81
orangutan	52	75	153	0	Apr	spring	47	49	42	2007	63	77
orangutan	53	79	165	0	May	spring	46	50	37	2007	63	80
orangutan	54	58	167	1	Jun	summer	47	49	36	2007	64	76
orangutan	55	48	103	0	Jul	summer	48	50	36	2007	65	69
orangutan	56	45	119	0	Aug	summer	49	51	35	2007	66	69
orangutan	57	51	160	1	Sep	autumn	49	50	37	2007	64	72
orangutan	58	61	97	2	Oct	autumn	48	48	36	2007	63	74
orangutan	59	76	165	0	Nov	autumn	50	50	39	2007	65	74
orangutan	60	65	148	0	Dec	winter	51	48	32	2007	76	69
orangutan	61	69	121	1	Jan	winter	50	51	37	2008	68	70
orangutan	62	72	109	1	Feb	winter	48	49	36	2008	73	71
orangutan	63	54	104	1	Mar	spring	46	46	28	2008	69	69
orangutan	64	62	135	0	Apr	spring	45	45	33	2008	72	70
orangutan	65	67	160	0	May	spring	43	43	33	2008	74	68
orangutan	66	51	95	0	Jun	summer	43	43	29	2008	71	66
orangutan	67	51	132	0	Jul	summer	45	45	26	2008	70	68
orangutan	68	46	124	0	Aug	summer	46	46	26	2008	67	68
orangutan	69	50	121	1	Sep	autumn	46	45	32	2008	65	73
orangutan	70	60	131	0	Oct	autumn	45	44	33	2008	67	76
orangutan	71	65	104	0	Nov	autumn	46	43	28	2008	67	75
orangutan	72	59	97	0	Dec	winter	47	44	28	2008	70	70
orangutan	73	55	113	0	Jan	winter	48	45	34	2009	69	74
orangutan	74	74	155	1	Feb	winter	45	43	30	2009	75	77
orangutan	75	90	173	0	Mar	spring	42	42	29	2009	72	77
orangutan	76	83	155	1	Apr	spring	42	42	30	2009	75	74
orangutan	77	83	203	1	May	spring	40	41	27	2009	76	73
orangutan	78	63	189	1	Jun	summer	42	43	30	2009	74	74
orangutan	79	55	129	0	Jul	summer	42	42	32	2009	74	71
orangutan	80	55	95	1	Aug	summer	44	44	30	2009	78	70
orangutan	81	68	129	0	Sep	autumn	45	44	33	2009	72	73
orangutan	82	66	146	0	Oct	autumn	43	43	31	2009	74	78
orangutan	83	70	103	0	Nov	autumn	45	43	31	2009	74	73
orangutan	84	66	189	0	Dec	winter	45	43	30	2009	79	73
orangutan	85	63	134	1	Jan	winter	45	43	30	2010	78	78
orangutan	86	76	127	1	Feb	winter	44	43	29	2010	86	79
orangutan	87	75	169	0	Mar	spring	42	41	29	2010	79	79
orangutan	88	72	186	0	Apr	spring	40	40	31	2010	80	77
orangutan	89	73	153	0	May	spring	38	37	30	2010	82	73
orangutan	90	71	122	1	Jun	summer	39	37	26	2010	82	73
orangutan	91	59	187	0	Jul	summer	39	37	25	2010	94	72
orangutan	92	65	166	0	Aug	summer	41	39	30	2010	97	75
orangutan	93	68	190	0	Sep	autumn	40	37	32	2010	89	74
orangutan	94	68	130	1	Oct	autumn	40	37	28	2010	88	76
orangutan	95	70	160	1	Nov	autumn	41	36	29	2010	89	75
orangutan	96	57	128	1	Dec	winter	41	34	25	2010	89	75
orangutan	97	68	171	0	Jan	winter	41	35	29	2011	87	78
orangutan	98	74	130	1	Feb	winter	39	35	29	2011	89	75
orangutan	99	76	133	1	Mar	spring	36	34	30	2011	80	75
orangutan	100	83	322	1	Apr	spring	36	32	27	2011	84	76
orangutan	101	86	175	0	May	spring	35	32	27	2011	86	74
orangutan	102	97	207	0	Jun	summer	36	32	30	2011	86	75
orangutan	103	65	248	0	Jul	summer	37	34	24	2011	88	73
orangutan	104	100	280	1	Aug	summer	37	33	27	2011	88	73
orangutan	105	89	220	0	Sep	autumn	38	33	28	2011	88	74
orangutan	106	72	183	1	Oct	autumn	37	32	29	2011	92	72
orangutan	107	93	191	0	Nov	autumn	38	32	31	2011	95	74
orangutan	108	80	169	2	Dec	winter	37	31	25	2011	91	69
orangutan	109	82	202	2	Jan	winter	36	32	31	2012	89	73
orangutan	110	83	201	1	Feb	winter	36	32	27	2012	100	74
orangutan	111	87	246	0	Mar	spring	34	31	28	2012	88	72
orangutan	112	83	233	1	Apr	spring	33	29	28	2012	86	71
orangutan	113	84	210	0	May	spring	33	30	33	2012	82	71
orangutan	114	78	189	2	Jun	summer	35	30	30	2012	84	68
orangutan	115	74	306	2	Jul	winter	36	29	26	2012	84	69
orangutan	116	77	234	0	Aug	winter	37	30	29	2012	89	69
orangutan	117	82	207	0	Sep	spring	37	31	32	2012	85	71
orangutan	118	83	239	0	Oct	spring	33	29	31	2012	81	66
orangutan	119	80	386	0	Nov	spring	34	27	29	2012	81	69
orangutan	120	70	254	0	Dec	summer	34	28	27	2012	83	69
orangutan	121	77	207	0	Jan	summer	34	28	29	2013	84	72
orangutan	122	85	254	0	Feb	summer	34	28	28	2013	84	71
orangutan	123	88	240	3	Mar	autumn	33	27	26	2013	81	71
orangutan	124	89	181	0	Apr	autumn	32	26	27	2013	80	69
orangutan	125	92	223	1	May	autumn	31	25	29	2013	82	68
orangutan	126	76	158	0	Jun	winter	32	25	27	2013	84	65
orangutan	127	81	342	0	Jul	winter	31	24	24	2013	82	65
orangutan	128	76	199	0	Aug	winter	33	24	27	2013	82	66
orangutan	129	76	250	0	Sep	spring	35	26	25	2013	78	64
orangutan	130	95	234	1	Oct	spring	32	25	27	2013	78	65
orangutan	131	86	208	0	Nov	spring	32	24	27	2013	78	72
orangutan	132	75	171	1	Dec	summer	31	23	25	2013	81	70
ecosystem_services	1	NA	NA	4	Jan	winter	NA	NA	NA	2003
ecosystem_services	2	NA	NA	2	Feb	winter	NA	NA	NA	2003
ecosystem_services	3	NA	NA	4	Mar	spring	NA	NA	NA	2003
ecosystem_services	4	NA	NA	2	Apr	spring	NA	NA	NA	2003
ecosystem_services	5	NA	NA	3	May	spring	NA	NA	NA	2003
ecosystem_services	6	NA	NA	2	Jun	summer	NA	NA	NA	2003
ecosystem_services	7	NA	NA	5	Jul	summer	NA	NA	NA	2003
ecosystem_services	8	NA	NA	5	Aug	summer	NA	NA	NA	2003
ecosystem_services	9	NA	NA	4	Sep	autumn	NA	NA	NA	2003
ecosystem_services	10	NA	NA	4	Oct	autumn	NA	NA	NA	2003
ecosystem_services	11	NA	NA	2	Nov	autumn	NA	NA	NA	2003
ecosystem_services	12	NA	NA	3	Dec	winter	NA	NA	NA	2003
ecosystem_services	13	NA	3	1	Jan	winter	100	100	88	2004	64	86
ecosystem_services	14	NA	5	1	Feb	winter	95	92	100	2004	73	82
ecosystem_services	15	NA	4	2	Mar	spring	89	89	85	2004	64	82
ecosystem_services	16	NA	7	2	Apr	spring	86	87	73	2004	63	78
ecosystem_services	17	NA	5	3	May	spring	81	82	87	2004	60	79
ecosystem_services	18	NA	11	4	Jun	summer	82	83	81	2004	59	74
ecosystem_services	19	NA	5	1	Jul	summer	85	84	66	2004	62	71
ecosystem_services	20	NA	7	3	Aug	summer	85	84	67	2004	59	71
ecosystem_services	21	NA	10	3	Sep	autumn	89	84	72	2004	57	76
ecosystem_services	22	NA	9	7	Oct	autumn	85	84	70	2004	59	81
ecosystem_services	23	57	7	6	Nov	autumn	85	79	71	2004	61	100
ecosystem_services	24	32	5	8	Dec	winter	84	80	62	2004	64	90
ecosystem_services	25	32	8	3	Jan	winter	83	83	69	2005	61	89
ecosystem_services	26	32	5	2	Feb	winter	78	79	71	2005	69	83
ecosystem_services	27	32	44	7	Mar	spring	75	76	67	2005	63	83
ecosystem_services	28	50	44	4	Apr	spring	69	72	65	2005	63	81
ecosystem_services	29	29	15	6	May	spring	68	71	62	2005	66	80
ecosystem_services	30	44	18	6	Jun	summer	67	70	64	2005	63	73
ecosystem_services	31	29	15	0	Jul	summer	67	68	57	2005	61	70
ecosystem_services	32	33	10	2	Aug	summer	68	70	50	2005	61	70
ecosystem_services	33	36	25	2	Sep	autumn	69	68	57	2005	59	73
ecosystem_services	34	44	25	1	Oct	autumn	68	67	57	2005	60	77
ecosystem_services	35	43	31	0	Nov	autumn	70	65	56	2005	62	76
ecosystem_services	36	26	19	14	Dec	winter	68	67	54	2005	65	72
ecosystem_services	37	38	9	8	Jan	winter	70	67	58	2006	66	78
ecosystem_services	38	50	25	6	Feb	winter	64	64	49	2006	72	76
ecosystem_services	39	46	22	8	Mar	spring	62	61	51	2006	62	77
ecosystem_services	40	32	29	5	Apr	spring	57	58	48	2006	62	73
ecosystem_services	41	44	16	7	May	spring	55	56	43	2006	62	73
ecosystem_services	42	29	26	12	Jun	summer	54	55	45	2006	60	70
ecosystem_services	43	54	12	7	Jul	summer	54	56	37	2006	63	69
ecosystem_services	44	23	25	11	Aug	summer	58	60	37	2006	63	66
ecosystem_services	45	41	15	8	Sep	autumn	59	57	41	2006	60	69
ecosystem_services	46	38	43	1	Oct	autumn	57	56	43	2006	63	72
ecosystem_services	47	42	39	9	Nov	autumn	54	55	42	2006	63	74
ecosystem_services	48	31	23	13	Dec	winter	56	56	38	2006	66	70
ecosystem_services	49	38	51	3	Jan	winter	54	55	41	2007	64	76
ecosystem_services	50	37	23	9	Feb	winter	54	54	40	2007	70	79
ecosystem_services	51	33	28	17	Mar	spring	51	52	35	2007	61	81
ecosystem_services	52	38	62	4	Apr	spring	47	49	42	2007	63	77
ecosystem_services	53	36	70	11	May	spring	46	50	37	2007	63	80
ecosystem_services	54	23	43	13	Jun	summer	47	49	36	2007	64	76
ecosystem_services	55	38	33	6	Jul	summer	48	50	36	2007	65	69
ecosystem_services	56	32	18	18	Aug	summer	49	51	35	2007	66	69
ecosystem_services	57	47	41	15	Sep	autumn	49	50	37	2007	64	72
ecosystem_services	58	54	29	5	Oct	autumn	48	48	36	2007	63	74
ecosystem_services	59	52	39	8	Nov	autumn	50	50	39	2007	65	74
ecosystem_services	60	41	34	23	Dec	winter	51	48	32	2007	76	69
ecosystem_services	61	39	47	12	Jan	winter	50	51	37	2008	68	70
ecosystem_services	62	32	35	13	Feb	winter	48	49	36	2008	73	71
ecosystem_services	63	41	36	17	Mar	spring	46	46	28	2008	69	69
ecosystem_services	64	58	69	15	Apr	spring	45	45	33	2008	72	70
ecosystem_services	65	47	73	11	May	spring	43	43	33	2008	74	68
ecosystem_services	66	40	64	17	Jun	summer	43	43	29	2008	71	66
ecosystem_services	67	30	58	5	Jul	summer	45	45	26	2008	70	68
ecosystem_services	68	37	29	14	Aug	summer	46	46	26	2008	67	68
ecosystem_services	69	49	66	11	Sep	autumn	46	45	32	2008	65	73
ecosystem_services	70	52	60	12	Oct	autumn	45	44	33	2008	67	76
ecosystem_services	71	60	64	21	Nov	autumn	46	43	28	2008	67	75
ecosystem_services	72	45	46	19	Dec	winter	47	44	28	2008	70	70
ecosystem_services	73	48	52	19	Jan	winter	48	45	34	2009	69	74
ecosystem_services	74	56	89	15	Feb	winter	45	43	30	2009	75	77
ecosystem_services	75	59	59	8	Mar	spring	42	42	29	2009	72	77
ecosystem_services	76	62	84	14	Apr	spring	42	42	30	2009	75	74
ecosystem_services	77	70	104	17	May	spring	40	41	27	2009	76	73
ecosystem_services	78	46	109	15	Jun	summer	42	43	30	2009	74	74
ecosystem_services	79	42	91	11	Jul	summer	42	42	32	2009	74	71
ecosystem_services	80	35	64	18	Aug	summer	44	44	30	2009	78	70
ecosystem_services	81	52	110	19	Sep	autumn	45	44	33	2009	72	73
ecosystem_services	82	58	138	23	Oct	autumn	43	43	31	2009	74	78
ecosystem_services	83	69	119	17	Nov	autumn	45	43	31	2009	74	73
ecosystem_services	84	60	133	23	Dec	winter	45	43	30	2009	79	73
ecosystem_services	85	50	94	22	Jan	winter	45	43	30	2010	78	78
ecosystem_services	86	75	96	25	Feb	winter	44	43	29	2010	86	79
ecosystem_services	87	76	135	36	Mar	spring	42	41	29	2010	79	79
ecosystem_services	88	66	135	36	Apr	spring	40	40	31	2010	80	77
ecosystem_services	89	60	200	27	May	spring	38	37	30	2010	82	73
ecosystem_services	90	58	239	24	Jun	summer	39	37	26	2010	82	73
ecosystem_services	91	47	118	20	Jul	summer	39	37	25	2010	94	72
ecosystem_services	92	49	103	25	Aug	summer	41	39	30	2010	97	75
ecosystem_services	93	75	169	67	Sep	autumn	40	37	32	2010	89	74
ecosystem_services	94	84	357	42	Oct	autumn	40	37	28	2010	88	76
ecosystem_services	95	83	123	25	Nov	autumn	41	36	29	2010	89	75
ecosystem_services	96	63	119	46	Dec	winter	41	34	25	2010	89	75
ecosystem_services	97	75	141	36	Jan	winter	41	35	29	2011	87	78
ecosystem_services	98	72	151	24	Feb	winter	39	35	29	2011	89	75
ecosystem_services	99	68	158	49	Mar	spring	36	34	30	2011	80	75
ecosystem_services	100	88	158	44	Apr	spring	36	32	27	2011	84	76
ecosystem_services	101	71	201	33	May	spring	35	32	27	2011	86	74
ecosystem_services	102	58	251	44	Jun	summer	36	32	30	2011	86	75
ecosystem_services	103	48	160	27	Jul	summer	37	34	24	2011	88	73
ecosystem_services	104	54	133	42	Aug	summer	37	33	27	2011	88	73
ecosystem_services	105	80	179	46	Sep	autumn	38	33	28	2011	88	74
ecosystem_services	106	90	187	41	Oct	autumn	37	32	29	2011	92	72
ecosystem_services	107	85	196	39	Nov	autumn	38	32	31	2011	95	74
ecosystem_services	108	68	169	56	Dec	winter	37	31	25	2011	91	69
ecosystem_services	109	78	151	41	Jan	winter	36	32	31	2012	89	73
ecosystem_services	110	93	222	49	Feb	winter	36	32	27	2012	100	74
ecosystem_services	111	74	195	50	Mar	spring	34	31	28	2012	88	72
ecosystem_services	112	80	182	38	Apr	spring	33	29	28	2012	86	71
ecosystem_services	113	79	242	34	May	spring	33	30	33	2012	82	71
ecosystem_services	114	55	369	41	Jun	summer	35	30	30	2012	84	68
ecosystem_services	115	58	158	54	Jul	winter	36	29	26	2012	84	69
ecosystem_services	116	59	128	43	Aug	winter	37	30	29	2012	89	69
ecosystem_services	117	76	143	40	Sep	spring	37	31	32	2012	85	71
ecosystem_services	118	85	285	57	Oct	spring	33	29	31	2012	81	66
ecosystem_services	119	96	208	43	Nov	spring	34	27	29	2012	81	69
ecosystem_services	120	62	175	58	Dec	summer	34	28	27	2012	83	69
ecosystem_services	121	74	151	75	Jan	summer	34	28	29	2013	84	72
ecosystem_services	122	85	183	59	Feb	summer	34	28	28	2013	84	71
ecosystem_services	123	77	170	72	Mar	autumn	33	27	26	2013	81	71
ecosystem_services	124	71	254	57	Apr	autumn	32	26	27	2013	80	69
ecosystem_services	125	86	219	53	May	autumn	31	25	29	2013	82	68
ecosystem_services	126	52	203	69	Jun	winter	32	25	27	2013	84	65
ecosystem_services	127	51	192	76	Jul	winter	31	24	24	2013	82	65
ecosystem_services	128	51	168	69	Aug	winter	33	24	27	2013	82	66
ecosystem_services	129	82	246	76	Sep	spring	35	26	25	2013	78	64
ecosystem_services	130	100	246	68	Oct	spring	32	25	27	2013	78	65
ecosystem_services	131	86	202	90	Nov	spring	32	24	27	2013	78	72
ecosystem_services	132	69	315	82	Dec	summer	31	23	25	2013	81	70
deforestation	1	NA	NA	10	Jan	winter	NA	NA	NA	2003
deforestation	2	NA	NA	11	Feb	winter	NA	NA	NA	2003
deforestation	3	NA	NA	9	Mar	spring	NA	NA	NA	2003
deforestation	4	NA	NA	13	Apr	spring	NA	NA	NA	2003
deforestation	5	NA	NA	8	May	spring	NA	NA	NA	2003
deforestation	6	NA	NA	14	Jun	summer	NA	NA	NA	2003
deforestation	7	NA	NA	14	Jul	summer	NA	NA	NA	2003
deforestation	8	NA	NA	5	Aug	summer	NA	NA	NA	2003
deforestation	9	NA	NA	9	Sep	autumn	NA	NA	NA	2003
deforestation	10	NA	NA	13	Oct	autumn	NA	NA	NA	2003
deforestation	11	NA	NA	19	Nov	autumn	NA	NA	NA	2003
deforestation	12	NA	NA	8	Dec	winter	NA	NA	NA	2003
deforestation	13	76	145	13	Jan	winter	100	100	88	2004	64	86
deforestation	14	81	148	15	Feb	winter	95	92	100	2004	73	82
deforestation	15	91	177	13	Mar	spring	89	89	85	2004	64	82
deforestation	16	94	186	20	Apr	spring	86	87	73	2004	63	78
deforestation	17	100	190	21	May	spring	81	82	87	2004	60	79
deforestation	18	63	196	9	Jun	summer	82	83	81	2004	59	74
deforestation	19	31	165	15	Jul	summer	85	84	66	2004	62	71
deforestation	20	31	140	21	Aug	summer	85	84	67	2004	59	71
deforestation	21	61	238	9	Sep	autumn	89	84	72	2004	57	76
deforestation	22	81	290	7	Oct	autumn	85	84	70	2004	59	81
deforestation	23	86	141	9	Nov	autumn	85	79	71	2004	61	100
deforestation	24	57	178	15	Dec	winter	84	80	62	2004	64	90
deforestation	25	63	204	11	Jan	winter	83	83	69	2005	61	89
deforestation	26	76	248	11	Feb	winter	78	79	71	2005	69	83
deforestation	27	75	248	7	Mar	spring	75	76	67	2005	63	83
deforestation	28	84	223	14	Apr	spring	69	72	65	2005	63	81
deforestation	29	88	221	17	May	spring	68	71	62	2005	66	80
deforestation	30	61	237	26	Jun	summer	67	70	64	2005	63	73
deforestation	31	34	172	18	Jul	summer	67	68	57	2005	61	70
deforestation	32	32	170	12	Aug	summer	68	70	50	2005	61	70
deforestation	33	49	187	13	Sep	autumn	69	68	57	2005	59	73
deforestation	34	76	280	11	Oct	autumn	68	67	57	2005	60	77
deforestation	35	79	289	11	Nov	autumn	70	65	56	2005	62	76
deforestation	36	49	237	12	Dec	winter	68	67	54	2005	65	72
deforestation	37	48	297	12	Jan	winter	70	67	58	2006	66	78
deforestation	38	55	329	9	Feb	winter	64	64	49	2006	72	76
deforestation	39	67	335	17	Mar	spring	62	61	51	2006	62	77
deforestation	40	60	317	17	Apr	spring	57	58	48	2006	62	73
deforestation	41	70	277	15	May	spring	55	56	43	2006	62	73
deforestation	42	43	364	23	Jun	summer	54	55	45	2006	60	70
deforestation	43	26	285	20	Jul	summer	54	56	37	2006	63	69
deforestation	44	25	314	16	Aug	summer	58	60	37	2006	63	66
deforestation	45	38	310	15	Sep	autumn	59	57	41	2006	60	69
deforestation	46	55	389	12	Oct	autumn	57	56	43	2006	63	72
deforestation	47	65	458	12	Nov	autumn	54	55	42	2006	63	74
deforestation	48	41	439	23	Dec	winter	56	56	38	2006	66	70
deforestation	49	44	289	16	Jan	winter	54	55	41	2007	64	76
deforestation	50	47	434	21	Feb	winter	54	54	40	2007	70	79
deforestation	51	52	594	18	Mar	spring	51	52	35	2007	61	81
deforestation	52	50	603	28	Apr	spring	47	49	42	2007	63	77
deforestation	53	62	635	28	May	spring	46	50	37	2007	63	80
deforestation	54	43	663	24	Jun	summer	47	49	36	2007	64	76
deforestation	55	23	529	16	Jul	summer	48	50	36	2007	65	69
deforestation	56	23	539	18	Aug	summer	49	51	35	2007	66	69
deforestation	57	40	714	11	Sep	autumn	49	50	37	2007	64	72
deforestation	58	50	784	17	Oct	autumn	48	48	36	2007	63	74
deforestation	59	57	758	16	Nov	autumn	50	50	39	2007	65	74
deforestation	60	44	1286	15	Dec	winter	51	48	32	2007	76	69
deforestation	61	42	564	13	Jan	winter	50	51	37	2008	68	70
deforestation	62	48	656	14	Feb	winter	48	49	36	2008	73	71
deforestation	63	48	569	13	Mar	spring	46	46	28	2008	69	69
deforestation	64	53	879	15	Apr	spring	45	45	33	2008	72	70
deforestation	65	56	871	22	May	spring	43	43	33	2008	74	68
deforestation	66	37	878	24	Jun	summer	43	43	29	2008	71	66
deforestation	67	25	678	23	Jul	summer	45	45	26	2008	70	68
deforestation	68	22	536	20	Aug	summer	46	46	26	2008	67	68
deforestation	69	37	718	15	Sep	autumn	46	45	32	2008	65	73
deforestation	70	48	737	24	Oct	autumn	45	44	33	2008	67	76
deforestation	71	53	618	24	Nov	autumn	46	43	28	2008	67	75
deforestation	72	36	685	21	Dec	winter	47	44	28	2008	70	70
deforestation	73	35	485	26	Jan	winter	48	45	34	2009	69	74
deforestation	74	42	521	16	Feb	winter	45	43	30	2009	75	77
deforestation	75	50	655	24	Mar	spring	42	42	29	2009	72	77
deforestation	76	47	761	22	Apr	spring	42	42	30	2009	75	74
deforestation	77	53	719	17	May	spring	40	41	27	2009	76	73
deforestation	78	35	894	30	Jun	summer	42	43	30	2009	74	74
deforestation	79	21	748	25	Jul	summer	42	42	32	2009	74	71
deforestation	80	23	677	17	Aug	summer	44	44	30	2009	78	70
deforestation	81	34	1051	22	Sep	autumn	45	44	33	2009	72	73
deforestation	82	44	1193	15	Oct	autumn	43	43	31	2009	74	78
deforestation	83	54	1471	22	Nov	autumn	45	43	31	2009	74	73
deforestation	84	37	1947	28	Dec	winter	45	43	30	2009	79	73
deforestation	85	41	958	31	Jan	winter	45	43	30	2010	78	78
deforestation	86	41	794	19	Feb	winter	44	43	29	2010	86	79
deforestation	87	48	1007	25	Mar	spring	42	41	29	2010	79	79
deforestation	88	47	959	37	Apr	spring	40	40	31	2010	80	77
deforestation	89	51	1060	15	May	spring	38	37	30	2010	82	73
deforestation	90	33	952	29	Jun	summer	39	37	26	2010	82	73
deforestation	91	20	813	23	Jul	summer	39	37	25	2010	94	72
deforestation	92	23	840	21	Aug	summer	41	39	30	2010	97	75
deforestation	93	31	793	33	Sep	autumn	40	37	32	2010	89	74
deforestation	94	39	1056	27	Oct	autumn	40	37	28	2010	88	76
deforestation	95	44	1207	19	Nov	autumn	41	36	29	2010	89	75
deforestation	96	31	1414	31	Dec	winter	41	34	25	2010	89	75
deforestation	97	34	760	25	Jan	winter	41	35	29	2011	87	78
deforestation	98	37	674	23	Feb	winter	39	35	29	2011	89	75
deforestation	99	40	738	29	Mar	spring	36	34	30	2011	80	75
deforestation	100	35	776	27	Apr	spring	36	32	27	2011	84	76
deforestation	101	41	932	30	May	spring	35	32	27	2011	86	74
deforestation	102	29	1216	24	Jun	summer	36	32	30	2011	86	75
deforestation	103	21	847	29	Jul	summer	37	34	24	2011	88	73
deforestation	104	22	629	29	Aug	summer	37	33	27	2011	88	73
deforestation	105	31	882	27	Sep	autumn	38	33	28	2011	88	74
deforestation	106	38	816	37	Oct	autumn	37	32	29	2011	92	72
deforestation	107	42	1021	28	Nov	autumn	38	32	31	2011	95	74
deforestation	108	28	1212	28	Dec	winter	37	31	25	2011	91	69
deforestation	109	31	726	26	Jan	winter	36	32	31	2012	89	73
deforestation	110	35	958	28	Feb	winter	36	32	27	2012	100	74
deforestation	111	39	794	31	Mar	spring	34	31	28	2012	88	72
deforestation	112	35	878	36	Apr	spring	33	29	28	2012	86	71
deforestation	113	40	866	24	May	spring	33	30	33	2012	82	71
deforestation	114	26	1187	26	Jun	summer	35	30	30	2012	84	68
deforestation	115	20	766	29	Jul	winter	36	29	26	2012	84	69
deforestation	116	21	766	31	Aug	winter	37	30	29	2012	89	69
deforestation	117	33	754	34	Sep	spring	37	31	32	2012	85	71
deforestation	118	36	761	29	Oct	spring	33	29	31	2012	81	66
deforestation	119	39	897	21	Nov	spring	34	27	29	2012	81	69
deforestation	120	27	777	35	Dec	summer	34	28	27	2012	83	69
deforestation	121	30	629	36	Jan	summer	34	28	29	2013	84	72
deforestation	122	34	644	36	Feb	summer	34	28	28	2013	84	71
deforestation	123	34	790	41	Mar	autumn	33	27	26	2013	81	71
deforestation	124	35	982	42	Apr	autumn	32	26	27	2013	80	69
deforestation	125	40	892	35	May	autumn	31	25	29	2013	82	68
deforestation	126	26	953	34	Jun	winter	32	25	27	2013	84	65
deforestation	127	21	950	28	Jul	winter	31	24	24	2013	82	65
deforestation	128	22	779	27	Aug	winter	33	24	27	2013	82	66
deforestation	129	29	882	33	Sep	spring	35	26	25	2013	78	64
deforestation	130	38	805	47	Oct	spring	32	25	27	2013	78	65
deforestation	131	41	1113	50	Nov	spring	32	24	27	2013	78	72
deforestation	132	29	898	36	Dec	summer	31	23	25	2013	81	70
invasive_species	1	NA	NA	5	Jan	winter	NA	NA	NA	2003
invasive_species	2	NA	NA	8	Feb	winter	NA	NA	NA	2003
invasive_species	3	NA	NA	7	Mar	spring	NA	NA	NA	2003
invasive_species	4	NA	NA	6	Apr	spring	NA	NA	NA	2003
invasive_species	5	NA	NA	6	May	spring	NA	NA	NA	2003
invasive_species	6	NA	NA	8	Jun	summer	NA	NA	NA	2003
invasive_species	7	NA	NA	9	Jul	summer	NA	NA	NA	2003
invasive_species	8	NA	NA	7	Aug	summer	NA	NA	NA	2003
invasive_species	9	NA	NA	9	Sep	autumn	NA	NA	NA	2003
invasive_species	10	NA	NA	5	Oct	autumn	NA	NA	NA	2003
invasive_species	11	NA	NA	6	Nov	autumn	NA	NA	NA	2003
invasive_species	12	NA	NA	8	Dec	winter	NA	NA	NA	2003
invasive_species	13	61	61	11	Jan	winter	100	100	88	2004	64	86
invasive_species	14	65	83	15	Feb	winter	95	92	100	2004	73	82
invasive_species	15	75	116	11	Mar	spring	89	89	85	2004	64	82
invasive_species	16	91	137	8	Apr	spring	86	87	73	2004	63	78
invasive_species	17	81	143	11	May	spring	81	82	87	2004	60	79
invasive_species	18	55	105	19	Jun	summer	82	83	81	2004	59	74
invasive_species	19	45	122	9	Jul	summer	85	84	66	2004	62	71
invasive_species	20	33	107	14	Aug	summer	85	84	67	2004	59	71
invasive_species	21	78	151	18	Sep	autumn	89	84	72	2004	57	76
invasive_species	22	83	157	17	Oct	autumn	85	84	70	2004	59	81
invasive_species	23	87	88	10	Nov	autumn	85	79	71	2004	61	100
invasive_species	24	57	172	22	Dec	winter	84	80	62	2004	64	90
invasive_species	25	60	102	14	Jan	winter	83	83	69	2005	61	89
invasive_species	26	77	133	21	Feb	winter	78	79	71	2005	69	83
invasive_species	27	77	201	20	Mar	spring	75	76	67	2005	63	83
invasive_species	28	99	227	12	Apr	spring	69	72	65	2005	63	81
invasive_species	29	86	173	14	May	spring	68	71	62	2005	66	80
invasive_species	30	64	200	22	Jun	summer	67	70	64	2005	63	73
invasive_species	31	41	185	15	Jul	summer	67	68	57	2005	61	70
invasive_species	32	35	189	10	Aug	summer	68	70	50	2005	61	70
invasive_species	33	70	181	15	Sep	autumn	69	68	57	2005	59	73
invasive_species	34	100	230	19	Oct	autumn	68	67	57	2005	60	77
invasive_species	35	86	169	15	Nov	autumn	70	65	56	2005	62	76
invasive_species	36	60	192	32	Dec	winter	68	67	54	2005	65	72
invasive_species	37	55	160	20	Jan	winter	70	67	58	2006	66	78
invasive_species	38	66	189	10	Feb	winter	64	64	49	2006	72	76
invasive_species	39	69	285	24	Mar	spring	62	61	51	2006	62	77
invasive_species	40	76	239	23	Apr	spring	57	58	48	2006	62	73
invasive_species	41	82	257	14	May	spring	55	56	43	2006	62	73
invasive_species	42	45	272	34	Jun	summer	54	55	45	2006	60	70
invasive_species	43	26	268	25	Jul	summer	54	56	37	2006	63	69
invasive_species	44	34	307	18	Aug	summer	58	60	37	2006	63	66
invasive_species	45	71	303	34	Sep	autumn	59	57	41	2006	60	69
invasive_species	46	75	238	25	Oct	autumn	57	56	43	2006	63	72
invasive_species	47	66	204	18	Nov	autumn	54	55	42	2006	63	74
invasive_species	48	53	139	20	Dec	winter	56	56	38	2006	66	70
invasive_species	49	47	244	27	Jan	winter	54	55	41	2007	64	76
invasive_species	50	48	207	13	Feb	winter	54	54	40	2007	70	79
invasive_species	51	50	388	34	Mar	spring	51	52	35	2007	61	81
invasive_species	52	66	369	25	Apr	spring	47	49	42	2007	63	77
invasive_species	53	64	393	21	May	spring	46	50	37	2007	63	80
invasive_species	54	40	480	28	Jun	summer	47	49	36	2007	64	76
invasive_species	55	30	396	23	Jul	summer	48	50	36	2007	65	69
invasive_species	56	30	453	23	Aug	summer	49	51	35	2007	66	69
invasive_species	57	56	382	28	Sep	autumn	49	50	37	2007	64	72
invasive_species	58	79	390	24	Oct	autumn	48	48	36	2007	63	74
invasive_species	59	62	310	21	Nov	autumn	50	50	39	2007	65	74
invasive_species	60	47	257	31	Dec	winter	51	48	32	2007	76	69
invasive_species	61	47	325	36	Jan	winter	50	51	37	2008	68	70
invasive_species	62	51	348	33	Feb	winter	48	49	36	2008	73	71
invasive_species	63	51	388	46	Mar	spring	46	46	28	2008	69	69
invasive_species	64	68	550	36	Apr	spring	45	45	33	2008	72	70
invasive_species	65	60	483	27	May	spring	43	43	33	2008	74	68
invasive_species	66	36	374	35	Jun	summer	43	43	29	2008	71	66
invasive_species	67	29	498	23	Jul	summer	45	45	26	2008	70	68
invasive_species	68	29	374	26	Aug	summer	46	46	26	2008	67	68
invasive_species	69	59	398	34	Sep	autumn	46	45	32	2008	65	73
invasive_species	70	73	367	29	Oct	autumn	45	44	33	2008	67	76
invasive_species	71	63	262	20	Nov	autumn	46	43	28	2008	67	75
invasive_species	72	47	257	56	Dec	winter	47	44	28	2008	70	70
invasive_species	73	39	338	30	Jan	winter	48	45	34	2009	69	74
invasive_species	74	58	280	50	Feb	winter	45	43	30	2009	75	77
invasive_species	75	58	416	47	Mar	spring	42	42	29	2009	72	77
invasive_species	76	71	433	32	Apr	spring	42	42	30	2009	75	74
invasive_species	77	71	603	26	May	spring	40	41	27	2009	76	73
invasive_species	78	44	527	33	Jun	summer	42	43	30	2009	74	74
invasive_species	79	32	702	30	Jul	summer	42	42	32	2009	74	71
invasive_species	80	34	520	24	Aug	summer	44	44	30	2009	78	70
invasive_species	81	71	552	27	Sep	autumn	45	44	33	2009	72	73
invasive_species	82	85	557	28	Oct	autumn	43	43	31	2009	74	78
invasive_species	83	82	427	33	Nov	autumn	45	43	31	2009	74	73
invasive_species	84	55	477	40	Dec	winter	45	43	30	2009	79	73
invasive_species	85	51	595	51	Jan	winter	45	43	30	2010	78	78
invasive_species	86	62	609	33	Feb	winter	44	43	29	2010	86	79
invasive_species	87	65	649	56	Mar	spring	42	41	29	2010	79	79
invasive_species	88	80	543	40	Apr	spring	40	40	31	2010	80	77
invasive_species	89	88	713	41	May	spring	38	37	30	2010	82	73
invasive_species	90	54	633	67	Jun	summer	39	37	26	2010	82	73
invasive_species	91	37	667	51	Jul	summer	39	37	25	2010	94	72
invasive_species	92	33	594	48	Aug	summer	41	39	30	2010	97	75
invasive_species	93	62	583	58	Sep	autumn	40	37	32	2010	89	74
invasive_species	94	84	559	33	Oct	autumn	40	37	28	2010	88	76
invasive_species	95	76	403	45	Nov	autumn	41	36	29	2010	89	75
invasive_species	96	50	459	51	Dec	winter	41	34	25	2010	89	75
invasive_species	97	47	401	58	Jan	winter	41	35	29	2011	87	78
invasive_species	98	51	499	49	Feb	winter	39	35	29	2011	89	75
invasive_species	99	60	797	52	Mar	spring	36	34	30	2011	80	75
invasive_species	100	63	538	54	Apr	spring	36	32	27	2011	84	76
invasive_species	101	75	640	43	May	spring	35	32	27	2011	86	74
invasive_species	102	44	632	38	Jun	summer	36	32	30	2011	86	75
invasive_species	103	32	780	39	Jul	summer	37	34	24	2011	88	73
invasive_species	104	34	682	40	Aug	summer	37	33	27	2011	88	73
invasive_species	105	61	579	67	Sep	autumn	38	33	28	2011	88	74
invasive_species	106	76	623	37	Oct	autumn	37	32	29	2011	92	72
invasive_species	107	77	484	45	Nov	autumn	38	32	31	2011	95	74
invasive_species	108	49	458	59	Dec	winter	37	31	25	2011	91	69
invasive_species	109	47	549	39	Jan	winter	36	32	31	2012	89	73
invasive_species	110	60	760	38	Feb	winter	36	32	27	2012	100	74
invasive_species	111	62	762	59	Mar	spring	34	31	28	2012	88	72
invasive_species	112	75	830	42	Apr	spring	33	29	28	2012	86	71
invasive_species	113	82	850	34	May	spring	33	30	33	2012	82	71
invasive_species	114	45	918	48	Jun	summer	35	30	30	2012	84	68
invasive_species	115	32	750	51	Jul	winter	36	29	26	2012	84	69
invasive_species	116	32	706	32	Aug	winter	37	30	29	2012	89	69
invasive_species	117	60	599	54	Sep	spring	37	31	32	2012	85	71
invasive_species	118	82	678	49	Oct	spring	33	29	31	2012	81	66
invasive_species	119	63	437	39	Nov	spring	34	27	29	2012	81	69
invasive_species	120	48	507	51	Dec	summer	34	28	27	2012	83	69
invasive_species	121	52	574	42	Jan	summer	34	28	29	2013	84	72
invasive_species	122	54	628	47	Feb	summer	34	28	28	2013	84	71
invasive_species	123	56	619	47	Mar	autumn	33	27	26	2013	81	71
invasive_species	124	73	893	38	Apr	autumn	32	26	27	2013	80	69
invasive_species	125	83	956	46	May	autumn	31	25	29	2013	82	68
invasive_species	126	40	725	46	Jun	winter	32	25	27	2013	84	65
invasive_species	127	32	893	36	Jul	winter	31	24	24	2013	82	65
invasive_species	128	31	710	41	Aug	winter	33	24	27	2013	82	66
invasive_species	129	58	735	55	Sep	spring	35	26	25	2013	78	64
invasive_species	130	84	651	54	Oct	spring	32	25	27	2013	78	65
invasive_species	131	68	577	39	Nov	spring	32	24	27	2013	78	72
invasive_species	132	51	469	62	Dec	summer	31	23	25	2013	81	70
endangered_species	1	NA	NA	11	Jan	winter	NA	NA	NA	2003
endangered_species	2	NA	NA	10	Feb	winter	NA	NA	NA	2003
endangered_species	3	NA	NA	13	Mar	spring	NA	NA	NA	2003
endangered_species	4	NA	NA	11	Apr	spring	NA	NA	NA	2003
endangered_species	5	NA	NA	12	May	spring	NA	NA	NA	2003
endangered_species	6	NA	NA	11	Jun	summer	NA	NA	NA	2003
endangered_species	7	NA	NA	7	Jul	summer	NA	NA	NA	2003
endangered_species	8	NA	NA	10	Aug	summer	NA	NA	NA	2003
endangered_species	9	NA	NA	12	Sep	autumn	NA	NA	NA	2003
endangered_species	10	NA	NA	15	Oct	autumn	NA	NA	NA	2003
endangered_species	11	NA	NA	8	Nov	autumn	NA	NA	NA	2003
endangered_species	12	NA	NA	17	Dec	winter	NA	NA	NA	2003
endangered_species	13	70	943	6	Jan	winter	100	100	88	2004	64	86
endangered_species	14	81	1050	9	Feb	winter	95	92	100	2004	73	82
endangered_species	15	89	1365	10	Mar	spring	89	89	85	2004	64	82
endangered_species	16	96	1427	17	Apr	spring	86	87	73	2004	63	78
endangered_species	17	100	1335	10	May	spring	81	82	87	2004	60	79
endangered_species	18	47	1340	10	Jun	summer	82	83	81	2004	59	74
endangered_species	19	32	1503	3	Jul	summer	85	84	66	2004	62	71
endangered_species	20	36	1198	11	Aug	summer	85	84	67	2004	59	71
endangered_species	21	57	1468	16	Sep	autumn	89	84	72	2004	57	76
endangered_species	22	76	1535	14	Oct	autumn	85	84	70	2004	59	81
endangered_species	23	72	1320	9	Nov	autumn	85	79	71	2004	61	100
endangered_species	24	53	1327	13	Dec	winter	84	80	62	2004	64	90
endangered_species	25	53	1349	15	Jan	winter	83	83	69	2005	61	89
endangered_species	26	60	1356	9	Feb	winter	78	79	71	2005	69	83
endangered_species	27	61	1526	14	Mar	spring	75	76	67	2005	63	83
endangered_species	28	73	1630	9	Apr	spring	69	72	65	2005	63	81
endangered_species	29	76	1639	14	May	spring	68	71	62	2005	66	80
endangered_species	30	40	1707	16	Jun	summer	67	70	64	2005	63	73
endangered_species	31	25	1735	14	Jul	summer	67	68	57	2005	61	70
endangered_species	32	28	1576	9	Aug	summer	68	70	50	2005	61	70
endangered_species	33	45	1747	16	Sep	autumn	69	68	57	2005	59	73
endangered_species	34	64	1577	9	Oct	autumn	68	67	57	2005	60	77
endangered_species	35	60	1713	10	Nov	autumn	70	65	56	2005	62	76
endangered_species	36	39	1557	28	Dec	winter	68	67	54	2005	65	72
endangered_species	37	46	1997	9	Jan	winter	70	67	58	2006	66	78
endangered_species	38	49	1854	18	Feb	winter	64	64	49	2006	72	76
endangered_species	39	50	2162	12	Mar	spring	62	61	51	2006	62	77
endangered_species	40	54	2118	20	Apr	spring	57	58	48	2006	62	73
endangered_species	41	60	2145	8	May	spring	55	56	43	2006	62	73
endangered_species	42	34	2115	23	Jun	summer	54	55	45	2006	60	70
endangered_species	43	20	2051	13	Jul	summer	54	56	37	2006	63	69
endangered_species	44	22	1968	12	Aug	summer	58	60	37	2006	63	66
endangered_species	45	33	2066	12	Sep	autumn	59	57	41	2006	60	69
endangered_species	46	43	2078	18	Oct	autumn	57	56	43	2006	63	72
endangered_species	47	41	1931	14	Nov	autumn	54	55	42	2006	63	74
endangered_species	48	29	1890	23	Dec	winter	56	56	38	2006	66	70
endangered_species	49	34	2095	10	Jan	winter	54	55	41	2007	64	76
endangered_species	50	36	1931	15	Feb	winter	54	54	40	2007	70	79
endangered_species	51	39	2377	16	Mar	spring	51	52	35	2007	61	81
endangered_species	52	41	2203	19	Apr	spring	47	49	42	2007	63	77
endangered_species	53	46	2697	12	May	spring	46	50	37	2007	63	80
endangered_species	54	30	3024	28	Jun	summer	47	49	36	2007	64	76
endangered_species	55	19	2455	20	Jul	summer	48	50	36	2007	65	69
endangered_species	56	18	2195	23	Aug	summer	49	51	35	2007	66	69
endangered_species	57	31	2379	13	Sep	autumn	49	50	37	2007	64	72
endangered_species	58	37	2544	15	Oct	autumn	48	48	36	2007	63	74
endangered_species	59	39	2236	20	Nov	autumn	50	50	39	2007	65	74
endangered_species	60	26	2118	23	Dec	winter	51	48	32	2007	76	69
endangered_species	61	29	2436	20	Jan	winter	50	51	37	2008	68	70
endangered_species	62	33	2348	23	Feb	winter	48	49	36	2008	73	71
endangered_species	63	30	2606	20	Mar	spring	46	46	28	2008	69	69
endangered_species	64	38	2847	20	Apr	spring	45	45	33	2008	72	70
endangered_species	65	39	3035	19	May	spring	43	43	33	2008	74	68
endangered_species	66	24	2420	20	Jun	summer	43	43	29	2008	71	66
endangered_species	67	16	2278	20	Jul	summer	45	45	26	2008	70	68
endangered_species	68	16	2212	19	Aug	summer	46	46	26	2008	67	68
endangered_species	69	27	2172	16	Sep	autumn	46	45	32	2008	65	73
endangered_species	70	34	2720	22	Oct	autumn	45	44	33	2008	67	76
endangered_species	71	32	2087	14	Nov	autumn	46	43	28	2008	67	75
endangered_species	72	24	2301	37	Dec	winter	47	44	28	2008	70	70
endangered_species	73	27	2327	19	Jan	winter	48	45	34	2009	69	74
endangered_species	74	29	2109	19	Feb	winter	45	43	30	2009	75	77
endangered_species	75	30	2622	15	Mar	spring	42	42	29	2009	72	77
endangered_species	76	34	2851	18	Apr	spring	42	42	30	2009	75	74
endangered_species	77	37	2723	7	May	spring	40	41	27	2009	76	73
endangered_species	78	21	2568	22	Jun	summer	42	43	30	2009	74	74
endangered_species	79	15	2528	14	Jul	summer	42	42	32	2009	74	71
endangered_species	80	15	2178	22	Aug	summer	44	44	30	2009	78	70
endangered_species	81	26	2527	14	Sep	autumn	45	44	33	2009	72	73
endangered_species	82	31	2303	20	Oct	autumn	43	43	31	2009	74	78
endangered_species	83	32	2318	9	Nov	autumn	45	43	31	2009	74	73
endangered_species	84	23	2258	35	Dec	winter	45	43	30	2009	79	73
endangered_species	85	25	2497	15	Jan	winter	45	43	30	2010	78	78
endangered_species	86	28	2601	22	Feb	winter	44	43	29	2010	86	79
endangered_species	87	30	4220	17	Mar	spring	42	41	29	2010	79	79
endangered_species	88	32	2927	22	Apr	spring	40	40	31	2010	80	77
endangered_species	89	32	3306	16	May	spring	38	37	30	2010	82	73
endangered_species	90	21	3136	23	Jun	summer	39	37	26	2010	82	73
endangered_species	91	14	2791	15	Jul	summer	39	37	25	2010	94	72
endangered_species	92	14	2465	15	Aug	summer	41	39	30	2010	97	75
endangered_species	93	21	2557	27	Sep	autumn	40	37	32	2010	89	74
endangered_species	94	24	2840	37	Oct	autumn	40	37	28	2010	88	76
endangered_species	95	26	2357	20	Nov	autumn	41	36	29	2010	89	75
endangered_species	96	18	2381	36	Dec	winter	41	34	25	2010	89	75
endangered_species	97	21	2436	24	Jan	winter	41	35	29	2011	87	78
endangered_species	98	22	2375	18	Feb	winter	39	35	29	2011	89	75
endangered_species	99	22	2781	20	Mar	spring	36	34	30	2011	80	75
endangered_species	100	24	2894	33	Apr	spring	36	32	27	2011	84	76
endangered_species	101	27	3241	25	May	spring	35	32	27	2011	86	74
endangered_species	102	19	3065	20	Jun	summer	36	32	30	2011	86	75
endangered_species	103	13	3005	22	Jul	summer	37	34	24	2011	88	73
endangered_species	104	14	2929	19	Aug	summer	37	33	27	2011	88	73
endangered_species	105	19	2912	17	Sep	autumn	38	33	28	2011	88	74
endangered_species	106	22	2960	27	Oct	autumn	37	32	29	2011	92	72
endangered_species	107	24	2886	11	Nov	autumn	38	32	31	2011	95	74
endangered_species	108	17	3030	30	Dec	winter	37	31	25	2011	91	69
endangered_species	109	20	2745	21	Jan	winter	36	32	31	2012	89	73
endangered_species	110	21	2914	24	Feb	winter	36	32	27	2012	100	74
endangered_species	111	22	3122	25	Mar	spring	34	31	28	2012	88	72
endangered_species	112	22	3173	18	Apr	spring	33	29	28	2012	86	71
endangered_species	113	25	3168	17	May	spring	33	30	33	2012	82	71
endangered_species	114	16	3225	35	Jun	summer	35	30	30	2012	84	68
endangered_species	115	12	3019	17	Jul	winter	36	29	26	2012	84	69
endangered_species	116	12	2884	25	Aug	winter	37	30	29	2012	89	69
endangered_species	117	18	2969	23	Sep	spring	37	31	32	2012	85	71
endangered_species	118	21	2904	14	Oct	spring	33	29	31	2012	81	66
endangered_species	119	19	2813	10	Nov	spring	34	27	29	2012	81	69
endangered_species	120	15	2548	29	Dec	summer	34	28	27	2012	83	69
endangered_species	121	17	2969	30	Jan	summer	34	28	29	2013	84	72
endangered_species	122	18	2793	19	Feb	summer	34	28	28	2013	84	71
endangered_species	123	18	3706	21	Mar	autumn	33	27	26	2013	81	71
endangered_species	124	22	3271	23	Apr	autumn	32	26	27	2013	80	69
endangered_species	125	23	3392	11	May	autumn	31	25	29	2013	82	68
endangered_species	126	15	3094	29	Jun	winter	32	25	27	2013	84	65
endangered_species	127	11	3491	19	Jul	winter	31	24	24	2013	82	65
endangered_species	128	12	3398	23	Aug	winter	33	24	27	2013	82	66
endangered_species	129	16	3448	22	Sep	spring	35	26	25	2013	78	64
endangered_species	130	19	2957	13	Oct	spring	32	25	27	2013	78	65
endangered_species	131	20	2957	10	Nov	spring	32	24	27	2013	78	72
endangered_species	132	14	2782	36	Dec	summer	31	23	25	2013	81	70
habitat_loss	1	NA	NA	10	Jan	winter	NA	NA	NA	2003
habitat_loss	2	NA	NA	5	Feb	winter	NA	NA	NA	2003
habitat_loss	3	NA	NA	5	Mar	spring	NA	NA	NA	2003
habitat_loss	4	NA	NA	4	Apr	spring	NA	NA	NA	2003
habitat_loss	5	NA	NA	5	May	spring	NA	NA	NA	2003
habitat_loss	6	NA	NA	4	Jun	summer	NA	NA	NA	2003
habitat_loss	7	NA	NA	6	Jul	summer	NA	NA	NA	2003
habitat_loss	8	NA	NA	4	Aug	summer	NA	NA	NA	2003
habitat_loss	9	NA	NA	4	Sep	autumn	NA	NA	NA	2003
habitat_loss	10	NA	NA	7	Oct	autumn	NA	NA	NA	2003
habitat_loss	11	NA	NA	3	Nov	autumn	NA	NA	NA	2003
habitat_loss	12	NA	NA	10	Dec	winter	NA	NA	NA	2003
habitat_loss	13	NA	77	12	Jan	winter	100	100	88	2004	64	86
habitat_loss	14	93	27	7	Feb	winter	95	92	100	2004	73	82
habitat_loss	15	93	49	4	Mar	spring	89	89	85	2004	64	82
habitat_loss	16	93	42	9	Apr	spring	86	87	73	2004	63	78
habitat_loss	17	93	81	4	May	spring	81	82	87	2004	60	79
habitat_loss	18	70	83	10	Jun	summer	82	83	81	2004	59	74
habitat_loss	19	70	60	4	Jul	summer	85	84	66	2004	62	71
habitat_loss	20	70	48	3	Aug	summer	85	84	67	2004	59	71
habitat_loss	21	70	77	10	Sep	autumn	89	84	72	2004	57	76
habitat_loss	22	71	74	7	Oct	autumn	85	84	70	2004	59	81
habitat_loss	23	72	65	5	Nov	autumn	85	79	71	2004	61	100
habitat_loss	24	85	86	9	Dec	winter	84	80	62	2004	64	90
habitat_loss	25	76	50	10	Jan	winter	83	83	69	2005	61	89
habitat_loss	26	76	45	7	Feb	winter	78	79	71	2005	69	83
habitat_loss	27	76	48	5	Mar	spring	75	76	67	2005	63	83
habitat_loss	28	79	55	10	Apr	spring	69	72	65	2005	63	81
habitat_loss	29	92	74	3	May	spring	68	71	62	2005	66	80
habitat_loss	30	84	48	15	Jun	summer	67	70	64	2005	63	73
habitat_loss	31	54	48	12	Jul	summer	67	68	57	2005	61	70
habitat_loss	32	54	75	11	Aug	summer	68	70	50	2005	61	70
habitat_loss	33	54	95	9	Sep	autumn	69	68	57	2005	59	73
habitat_loss	34	70	59	10	Oct	autumn	68	67	57	2005	60	77
habitat_loss	35	82	87	5	Nov	autumn	70	65	56	2005	62	76
habitat_loss	36	38	53	9	Dec	winter	68	67	54	2005	65	72
habitat_loss	37	56	78	13	Jan	winter	70	67	58	2006	66	78
habitat_loss	38	73	83	8	Feb	winter	64	64	49	2006	72	76
habitat_loss	39	62	97	11	Mar	spring	62	61	51	2006	62	77
habitat_loss	40	87	71	12	Apr	spring	57	58	48	2006	62	73
habitat_loss	41	62	79	5	May	spring	55	56	43	2006	62	73
habitat_loss	42	49	88	16	Jun	summer	54	55	45	2006	60	70
habitat_loss	43	27	111	8	Jul	summer	54	56	37	2006	63	69
habitat_loss	44	27	89	9	Aug	summer	58	60	37	2006	63	66
habitat_loss	45	27	106	15	Sep	autumn	59	57	41	2006	60	69
habitat_loss	46	75	98	9	Oct	autumn	57	56	43	2006	63	72
habitat_loss	47	57	84	5	Nov	autumn	54	55	42	2006	63	74
habitat_loss	48	30	56	16	Dec	winter	56	56	38	2006	66	70
habitat_loss	49	39	102	14	Jan	winter	54	55	41	2007	64	76
habitat_loss	50	55	78	5	Feb	winter	54	54	40	2007	70	79
habitat_loss	51	60	89	9	Mar	spring	51	52	35	2007	61	81
habitat_loss	52	54	107	16	Apr	spring	47	49	42	2007	63	77
habitat_loss	53	72	139	16	May	spring	46	50	37	2007	63	80
habitat_loss	54	22	184	10	Jun	summer	47	49	36	2007	64	76
habitat_loss	55	20	128	8	Jul	summer	48	50	36	2007	65	69
habitat_loss	56	21	133	14	Aug	summer	49	51	35	2007	66	69
habitat_loss	57	48	160	13	Sep	autumn	49	50	37	2007	64	72
habitat_loss	58	64	156	7	Oct	autumn	48	48	36	2007	63	74
habitat_loss	59	76	124	11	Nov	autumn	50	50	39	2007	65	74
habitat_loss	60	44	112	15	Dec	winter	51	48	32	2007	76	69
habitat_loss	61	37	140	11	Jan	winter	50	51	37	2008	68	70
habitat_loss	62	48	170	14	Feb	winter	48	49	36	2008	73	71
habitat_loss	63	54	163	13	Mar	spring	46	46	28	2008	69	69
habitat_loss	64	64	185	17	Apr	spring	45	45	33	2008	72	70
habitat_loss	65	53	157	11	May	spring	43	43	33	2008	74	68
habitat_loss	66	23	178	10	Jun	summer	43	43	29	2008	71	66
habitat_loss	67	17	131	13	Jul	summer	45	45	26	2008	70	68
habitat_loss	68	17	142	16	Aug	summer	46	46	26	2008	67	68
habitat_loss	69	42	147	11	Sep	autumn	46	45	32	2008	65	73
habitat_loss	70	57	216	18	Oct	autumn	45	44	33	2008	67	76
habitat_loss	71	63	86	10	Nov	autumn	46	43	28	2008	67	75
habitat_loss	72	55	102	12	Dec	winter	47	44	28	2008	70	70
habitat_loss	73	34	124	13	Jan	winter	48	45	34	2009	69	74
habitat_loss	74	43	137	11	Feb	winter	45	43	30	2009	75	77
habitat_loss	75	40	136	12	Mar	spring	42	42	29	2009	72	77
habitat_loss	76	57	177	10	Apr	spring	42	42	30	2009	75	74
habitat_loss	77	43	118	13	May	spring	40	41	27	2009	76	73
habitat_loss	78	25	203	17	Jun	summer	42	43	30	2009	74	74
habitat_loss	79	19	203	14	Jul	summer	42	42	32	2009	74	71
habitat_loss	80	17	123	16	Aug	summer	44	44	30	2009	78	70
habitat_loss	81	29	178	18	Sep	autumn	45	44	33	2009	72	73
habitat_loss	82	42	150	13	Oct	autumn	43	43	31	2009	74	78
habitat_loss	83	67	187	11	Nov	autumn	45	43	31	2009	74	73
habitat_loss	84	42	129	19	Dec	winter	45	43	30	2009	79	73
habitat_loss	85	29	189	18	Jan	winter	45	43	30	2010	78	78
habitat_loss	86	42	155	13	Feb	winter	44	43	29	2010	86	79
habitat_loss	87	49	221	14	Mar	spring	42	41	29	2010	79	79
habitat_loss	88	53	190	18	Apr	spring	40	40	31	2010	80	77
habitat_loss	89	62	215	8	May	spring	38	37	30	2010	82	73
habitat_loss	90	28	198	20	Jun	summer	39	37	26	2010	82	73
habitat_loss	91	10	172	9	Jul	summer	39	37	25	2010	94	72
habitat_loss	92	16	203	15	Aug	summer	41	39	30	2010	97	75
habitat_loss	93	33	215	18	Sep	autumn	40	37	32	2010	89	74
habitat_loss	94	38	188	17	Oct	autumn	40	37	28	2010	88	76
habitat_loss	95	42	150	12	Nov	autumn	41	36	29	2010	89	75
habitat_loss	96	32	182	13	Dec	winter	41	34	25	2010	89	75
habitat_loss	97	32	187	13	Jan	winter	41	35	29	2011	87	78
habitat_loss	98	37	115	17	Feb	winter	39	35	29	2011	89	75
habitat_loss	99	44	165	13	Mar	spring	36	34	30	2011	80	75
habitat_loss	100	49	197	21	Apr	spring	36	32	27	2011	84	76
habitat_loss	101	59	225	17	May	spring	35	32	27	2011	86	74
habitat_loss	102	23	236	17	Jun	summer	36	32	30	2011	86	75
habitat_loss	103	17	222	18	Jul	summer	37	34	24	2011	88	73
habitat_loss	104	20	230	10	Aug	summer	37	33	27	2011	88	73
habitat_loss	105	30	171	17	Sep	autumn	38	33	28	2011	88	74
habitat_loss	106	41	169	22	Oct	autumn	37	32	29	2011	92	72
habitat_loss	107	57	159	12	Nov	autumn	38	32	31	2011	95	74
habitat_loss	108	29	163	28	Dec	winter	37	31	25	2011	91	69
habitat_loss	109	26	131	18	Jan	winter	36	32	31	2012	89	73
habitat_loss	110	43	176	18	Feb	winter	36	32	27	2012	100	74
habitat_loss	111	58	195	15	Mar	spring	34	31	28	2012	88	72
habitat_loss	112	49	182	19	Apr	spring	33	29	28	2012	86	71
habitat_loss	113	47	223	12	May	spring	33	30	33	2012	82	71
habitat_loss	114	20	275	18	Jun	summer	35	30	30	2012	84	68
habitat_loss	115	18	201	9	Jul	winter	36	29	26	2012	84	69
habitat_loss	116	18	192	17	Aug	winter	37	30	29	2012	89	69
habitat_loss	117	28	150	21	Sep	spring	37	31	32	2012	85	71
habitat_loss	118	44	230	18	Oct	spring	33	29	31	2012	81	66
habitat_loss	119	44	214	10	Nov	spring	34	27	29	2012	81	69
habitat_loss	120	38	150	23	Dec	summer	34	28	27	2012	83	69
habitat_loss	121	31	219	15	Jan	summer	34	28	29	2013	84	72
habitat_loss	122	33	189	15	Feb	summer	34	28	28	2013	84	71
habitat_loss	123	46	235	14	Mar	autumn	33	27	26	2013	81	71
habitat_loss	124	52	257	24	Apr	autumn	32	26	27	2013	80	69
habitat_loss	125	53	392	17	May	autumn	31	25	29	2013	82	68
habitat_loss	126	23	321	21	Jun	winter	32	25	27	2013	84	65
habitat_loss	127	11	220	18	Jul	winter	31	24	24	2013	82	65
habitat_loss	128	17	292	16	Aug	winter	33	24	27	2013	82	66
habitat_loss	129	35	271	20	Sep	spring	35	26	25	2013	78	64
habitat_loss	130	54	290	27	Oct	spring	32	25	27	2013	78	65
habitat_loss	131	46	232	17	Nov	spring	32	24	27	2013	78	72
habitat_loss	132	39	161	28	Dec	summer	31	23	25	2013	81	70
